# Supplementary material for: Evolution of the Tumor Microenvironment toward Immune-Suppressive Seclusion during Brain Metastasis of Breast Cancer: Implications for Targeted Therapy
Source: Cancers (Basel). 2021 Sep 29;13(19):4895. doi: 10.3390/cancers13194895 (PMC8507988; doi:10.3390/cancers13194895)
Supplement: Supplementary file 1 [file cancers-13-04895-s001.zip]

Archive with 1 entries (1 files):
- cancers-1387773-supplementary.pdf
